# Supplementary material for: Influence of Vineyard Inter-Row Management on Grapevine Leafhoppers and Their Natural Enemies
Source: Insects. 2024 May 14;15(5):355. doi: 10.3390/insects15050355 (PMC11122207; doi:10.3390/insects15050355)
Supplement: Supplementary file 1 [file insects-15-00355-s001.zip]

Archive with 1 entries (1 files):
- insects-2957519-supplementary.pdf
